# Supplementary material for: Formononetin ameliorates depression-like behaviors through rebalancing microglia M1/M2 polarization and inhibiting NLRP3 inflammasome: involvement of activating PPARα-mediated autophagy
Source: Mol Med. 2025 Apr 24;31:153. doi: 10.1186/s10020-025-01217-2 (PMC12023581; doi:10.1186/s10020-025-01217-2)
Supplement: Supplementary file 4 — Supplementary Material 4 [file 10020_2025_1217_MOESM4_ESM.xlsx]

## Sheet: Sheet1
Fig1C	Control	72.3404	71.4286	79.0698	62	84.8214	81.9277	72.3404	73.4375	78.4946	66.1017	F=8.884
	LPS	60	48.6486	50	53.8244	58.6207	51.6129	50	51.3514	57.6923	62.7907
	Paroxetine	66.6667	89.781	61.7647	64.5708	63.1579	59.4595	57.5758	56.6667	59.2593	64
	FMN20	65.9091	56.25	63.8298	68.1818	66.6667	63.8298	80	73.4694	53.8462	63.8298
	FMN40	65.9091	62.1622	72.2222	57.7778	79.5699	62.7907	71.4286	81.7073	66.0377	59.5238
Fig1D	Control	52.61	58.0625	77.83	58.13	50.13	60.19	62.81	70.38	53.44	56.81	F=7.460
	LPS	90.06	84.44	107	85.94	42.62	77.31	90.06	80.8838	40.44	80.9838
	Paroxetine	41.09	43.83	21.72	54.51	49.5812	52.84	66.74	64.17	51.75	45
	FMN20	60.94	71.81	50.06	77	48.19	56.6163	69.06	51.06	51.69	50.12
	FMN40	43.56	54.31	58.06	50.12	41.88	52.7888	69.63	49.44	55.31	48.13
Fig1E	Control	2440.08	2716.58	2373.44	2020.19	2139.95	1845	2423.77	2410.95	2334.07	2147.6	F=0.831
	LPS	2402.05	2254.82	2511.73	2224.44	2064.07	1938.24	1916.62	1843.9	1766.43	1980.3
	Paroxetine	1903.33	2511.87	2383.3	2207.41	2244.63	2020.7	2237.49	2017.41	2270.61	2094.93
	FMN20	2028.5	2040.93	2627.81	1926.74	2215.35	2409.35	2538	2339	2040.8	2357.63
	FMN40	2180.32	1958.77	2318.5	2861.01	1929.39	1810.42	2763.05	2226.89	1945	2269.8
Fig1F	Control	480.08	628.35	649.77	392.72	548.37	782.2	864.43	459.35	561.524	669.12	F=4.980
	LPS	401.6	400.57	492.2	328.99	410.35	392.4	349.336	235.92	345.52	358.086
	Paroxetine	617.32	402.96	662.74	414.95	548.179	395.61	550.703	684.16	582.45	470.15
	FMN20	591.58	446.86	742.17	376.5	465.15	561.431	595.96	585.13	488.96	575.64
	FMN40	653.05	390.18	528.86	996.48	479.2	582.224	404.31	600.13	580.474	415.29
Fig1G	Control	34.44	24.81	41.25	29.88	38.81	37.2575	46.87	28.88	53.12	35.88	F=6.135
	LPS	28.62	27.13	21.37	24.1487	15.25	23.5	27.5	31.37	22.69	24.38
	Paroxetine	28.38	23.06	31.5012	37.13	34.94	48.94	26.37	44.56	37.25	22.75
	FMN20	34.56	36.6713	40.75	26.38	32.44	44.69	32.19	29.12	31.56	28.87
	FMN40	41.06	31.94	34.75	32.19	49.63	45.81	33.31	41.56	41.44	33.75
Fig1K	Control	13.3333	16	15	15.375	17	15.9375	13.6667	16.25	F=25.735
	LPS	8.42857	7.28571	5.33333	7.65	4.5	6	3.9375	5.55
	Paroxetine	13.9286	12.6667	10.5	18.6	11.6667	14.1667	12.25	10
	FMN20	10.3125	12.75	12.15	9.16667	11.5385	14.55	11.8333	10
	FMN40	18.2308	12	10.6875	15	14.1667	14.25	13.5	13.0714
Fig1M-IL-1β	Control	1	1	1	F=13.364
	LPS	2.13936	2.4337	2.54978
	Paroxetine	0.862368	1.34318	1.48023
	FMN20	1.84195	1.39807	1.31715
	FMN40	0.483443	0.702839	1.31114
Fig1M-TNFα	Control	1	1	1	F=12.311
	LPS	1.41543	1.45272	1.54294
	Paroxetine	1.38425	1.27333	1.42915
	FMN20	1.50921	1.20475	1.34883
	FMN40	0.919306	0.945664	1.19458
Fig1M-IL10	Control	1	1	1	F=9.327
	LPS	0.50989	0.302642	0.460386
	Paroxetine	1.05236	0.724791	1.45767
	FMN20	0.818517	0.718256	0.860952
	FMN40	1.50839	1.14353	1.67055
Fig2B	Control	0.333333	0.428571	0.2	F=14.789
	LPS	0.666667	0.571429	0.615385
	Paroxetine	0.222222	0.272727	0.166667
	FMN20	0.333333	0.428571	0.25
	FMN40	0.222222	0.2	0.25
Fig2D	Control	0.777778	0.75	0.818182	F=41.875
	LPS	0.333333	0.230769	0.272727
	Paroxetine	0.857143	0.777778	0.7
	FMN20	0.5	0.625	0.666667
	FMN40	0.8	0.818182	0.818182
Fig2F	Control	1	1	1	F=6.692
	LPS	1.50116	1.35399	1.69173
	Paroxetine	1.1388	0.806429	0.961257
	FMN20	0.990125	1.27369	0.852791
	FMN40	0.674326	1.06574	0.573747
Fig2G	Control	1	1	1	F=10.393
	LPS	0.458111	0.392307	0.161187
	Paroxetine	1.16692	1.58726	0.802144
	FMN20	1.35865	1.28815	1.79272
	FMN40	1.19028	1.60624	1.36341
Fig2I	Control	0.333333	0.333333	0.25	F=10.944
	LPS	0.666667	0.666667	0.6
	Paroxetine	0.333333	0.25	0.333333
	FMN20	0.5	0.5	0.333333
	FMN40	0.25	0.333333	0.25
Fig2K	Control	0.5	0.666667	0.5	F=7.320
	LPS	0.25	0.2	0.25
	Paroxetine	0.666667	0.5	0.4
	FMN20	0.333333	0.25	0.333333
	FMN40	0.5	0.666667	0.428571
Fig2M NLRP3	Control	1	1	1	F=7.005
	LPS	1.59096	1.69624	2.07729
	Paroxetine	0.934202	1.24876	1.6455
	FMN20	0.637298	0.820599	1.14894
	FMN40	0.548449	0.599644	1.12761
Fig2M SQSTM1	Control	1	1	1	F=7.277
	LPS	2.05421	1.90324	1.50213
	Paroxetine	1.2292	1.42491	1.05627
	FMN20	1.78874	1.29616	1.53284
	FMN40	1.06754	1.02885	1.36325
Fig2M LC3II/I	Control	1	1	1	F=7.705
	LPS	0.585141	0.530955	0.713753
	Paroxetine	1.02517	0.811224	1.02875
	FMN20	0.979647	0.757912	1.16188
	FMN40	1.11312	1.01677	1.15225
Fig3A With LPS	Control	98.641	99.547	90.0906	111.721	97.1771	106.416	102.395	94.012	F=4.038
	LPS	100.113	100.849	98.5844	121.914
	5 μM	99.7169	118.007	125.142	123.046
	10 μM	129.898	132.559	95.6965	97.1687
	20 μM	105.663	109.4	121.065	109.117
	30 μM	106.059	107.814	119.196	105.096
	40 μM	82.333	83.6353	102.718	92.9785
	50 μM	81.1438	101.529	84.2582	89.1846
Fig3A Without LPS	Control	98.641	99.547	90.0906	111.721	97.1771	106.416	102.395	94.012	F=10.132
	5 μM	84.9444	110.094	108.554	122.07
	10 μM	97.1771	87.5962	104.106	115.74
	20 μM	112.233	104.619	110.607	106.587
	30 μM	90.9324	105.902	107.956	103.678
	40 μM	75.0214	63.5586	95.124	76.5612
	50 μM	55.6886	64.3285	82.5492	62.8743
Fig3C IL1β	Control	1	1	1	F=50.554
	LPS	7.21618	6.24666	6.07304
	FMN5	6.79068	5.9236	6.11744
	FMN10	6.52309	5.68673	5.948
	FMN20	4.87312	5.62452	6.60522
	FMN30	4.72564	4.47312	4.46227
Fig3C TNFα	Control	1	1	1	F=61.503
	LPS	7.0188	7.40117	8.23387
	FMN5	6.05514	6.94227	8.02249
	FMN10	6.602	6.45966	7.23285
	FMN20	6.09802	6.37271	6.74087
	FMN30	5.06908	5.56614	5.42618
Fig3C IL10	Control	1	1	1	F=17.60
	LPS	0.807206	0.92394	0.879635
	FMN5	2.18363	0.559173	1.33602
	FMN10	1.7997	1.89121	1.94273
	FMN20	2.8772	2.32325	3.2178
	FMN30	3.0953	2.96229	3.45144
Fig3E CD68	Control	1	1	1	F=6.171
	LPS	1.53125	2.19779	1.82484
	FMN5	1.45244	2.17111	1.78222
	FMN10	1.37581	1.68013	1.99936
	FMN20	0.972664	1.46275	1.75602
	FMN30	0.576586	0.703782	1.09533
Fig3E CD206	Control	1	1	1	F=15.651
	LPS	0.534383	0.785976	0.669677
	FMN5	0.644324	0.832172	0.852137
	FMN10	0.798955	0.697196	0.851097
	FMN20	0.977841	0.965075	0.934139
	FMN30	1.18628	1.15842	1.11063
Fig3E NLRP3	Control	1	1	1	F=1.823
	LPS	1.40023	1.52169	1.4887
	FMN5	1.20458	0.858119	1.60472
	FMN10	1.19446	0.975898	1.95455
	FMN20	1.18749	0.608223	1.10465
	FMN30	1.00617	0.801803	0.981538
Fig3E SQSTM1	Control	1	1	1	F=40.605
	LPS	3.32786	4.07689	3.82533
	FMN5	1.70721	1.93281	2.19808
	FMN10	1.79963	1.47399	1.96824
	FMN20	2.07133	1.95546	1.87872
	FMN30	2.07437	2.03854	1.55011
Fig3E LC3II/I	Control	1	1	1	F=18.257
	LPS	0.701414	0.655009	0.451201
	FMN5	0.884388	0.768797	0.608201
	FMN10	0.924793	1.16988	0.970398
	FMN20	1.42347	1.1826	1.26633
	FMN30	1.34586	1.19026	1.33412
Fig3F CD68	Control	87.6704	112.7	99.6301	F=24.030
	LPS	232.074	266.922	218.301
	Mino	126.836	179.405	122.255
	FMN30	95.4762	123.819	113.376
Fig3F CD206	Control	114.519	86.5646	98.9167	F=36.424
	LPS	48.3725	37.5467	44.3865
	Mino	88.9143	92.5932	93.9975
	FMN30	99.0196	107.524	109.8
Fig3F NLRP3	Control	70.1837	108.497	121.319	F=18.669
	LPS	210.828	205.584	217.564
	Mino	104.176	127.79	156.891
	FMN30	131.09	114.886	125.912
Fig3G	Control	95.441	111.457	93.1019	F=28.862
	Mino	51.1366	58.9869	26.761
	FMN30	113.392	117.263	108.899
Fig4B CD68	Control	1	1	1	F=21.688
	LPS	1.64235	1.86497	1.56506
	Mino	0.899855	1.34016	0.627492
	FMN30	0.900715	1.18667	0.772709
	CQ+FMN30	1.9849	1.9929	2.19256
	CQ	2.03467	1.82167	1.93295
Fig4B CD206	Control	1	1	1	F=12.014
	LPS	0.468677	0.568039	0.515941
	Mino	0.970231	1.26232	0.951486
	FMN30	1.01888	1.30551	0.825052
	CQ+FMN30	0.465827	0.693214	0.529042
	CQ	0.391243	0.581841	0.565223
Fig4B NLRP3	Control	1	1	1	F=13.511
	LPS	1.39878	1.54028	1.8121
	Mino	0.558202	0.622358	0.820617
	FMN30	0.620133	0.673196	0.846954
	CQ+FMN30	1.00596	1.09667	1.38943
	CQ	0.79737	1.0048	1.15225
Fig4D SQSTM1	Control	1	1	1	F=28.794
	LPS	3.56293	4.24882	3.64008
	FMN30	2.43591	2.63766	2.79214
	CQ+FMN30	3.44827	4.50753	4.16278
	CQ	3.56148	4.94948	4.16136
Fig4D LC3II/I	Control	1	1	1	F=31.119
	LPS	0.533115	0.694391	0.657696
	FMN30	0.8567	0.940569	0.868886
	CQ+FMN30	1.28794	1.05851	1.19944
	CQ	1.29907	1.21159	1.42208
Fig4F	Control	96.3063	102.618	101.076	F=28.313
	LPS	71.301	69.356	52.5554
	FMN30	103.855	115.551	103.199
	CQ+FMN30	146.294	160.282	124.669
	CQ	161.102	136.32	152.755
Fig5D	DMSO	1.0248	0.937519	1.03768	F=76.726
	WY	1.48353	1.31099	1.43071
	FMN30	2.00916	1.75724	1.76434
	FMN30+MK	0.702734	0.682155	0.508701
Fig5E DMSO PPARα	45℃	1	1	1		Fig5E FMN100μM PPARα	45℃	1	1	1	df=4
	48℃	0.699048	0.913673	0.847949			48℃	0.898508	0.955137	0.876439
	51℃	0.360416	0.481681	0.591255			51℃	0.803431	0.815787	0.641203
	54℃	0.201259	0.391083	0.319802			54℃	0.59166	0.618375	0.581973
	57℃	0.189291	0.253583	0.176949			57℃	0.131972	0.298303	0.254792
	60℃	0.0660383	0.100352	0.0394095			60℃	0.0718351	0.106667	0.0183899
Fig5E DMSO GAPDH	45℃	1	1	1		Fig5E FMN100μM GAPDH	45℃	1	1	1	df=4
	48℃	0.963334	0.926893	0.811306			48℃	1.04765	0.757924	0.872875
	51℃	0.679425	0.391778	0.496525			51℃	0.756596	0.639823	0.551213
	54℃	0.269465	0.148668	0.202454			54℃	0.274454	0.255594	0.251222
	57℃	0.120547	0.043591	0.111816			57℃	0.0956042	0.0636732	0.0754737
	60℃	0.0362122	0.0244424	0.0325729			60℃	0.047304	0.0316312	0.0338739
Fig5F PPARα	FMN0μM	1	1	1	F=23.124
	FMN25μM	0.714238	0.914361	0.770289
	FMN50μM	0.848197	0.884065	1.02544
	FMN100μM	2.48663	2.07246	1.82365
	FMN200μM	2.86768	2.47086	1.89404
Fig5F GAPDH	FMN0μM	1	1	1	F=2.165
	FMN25μM	1.15237	1.25477	1.0375
	FMN50μM	1.15809	1.47561	1.25565
	FMN100μM	0.941023	1.22862	1.07305
	FMN200μM	0.789775	1.12752	1.1445
Fig5G Without Pronase	FMN0μM	1	1	1	F=0.760
	FMN25μM	0.908872	1.41921	1.24529
	FMN50μM	0.89307	1.48912	1.14027
	FMN100μM	0.975826	1.18336	1.48143
	FMN200μM	1.01002	1.4975	1.83508
	FMN400μM	0.89084	1.4231	1.44997
Fig5G With Pronase	FMN0μM	1	1	1	F=7.926
	FMN25μM	1.12789	1.55622	1.78606
	FMN50μM	1.6218	1.97361	1.78308
	FMN100μM	1.55988	1.63157	2.41026
	FMN200μM	2.05206	2.42719	2.6624
	FMN400μM	2.47182	1.84496	2.362
Fig6B SQSTM1	Control	1	1	1	F=31.382
	LPS	2.49428	2.61638	2.8954
	FMN30	2.06586	2.0431	2.24146
	WY+FMN30	1.72766	1.80732	2.15075
	WY	1.64333	1.47959	2.0056
Fig6B LC3II/I	Control	1	1	1	F=26.853
	LPS	0.723897	0.595911	0.640302
	FMN30	0.933815	0.84299	0.805968
	WY+FMN30	1.00329	0.932348	0.937825
	WY	0.951742	0.932684	0.987814
Fig6D SQSTM1	Control	1	1	1	F=61.287
	LPS	5.10029	5.34363	5.49174
	FMN30	3.38843	3.82002	4.75435
	GW+FMN30	4.99972	5.55722	6.15652
	GW	6.80576	6.82941	5.92689
Fig6D LC3II/I	Control	1	1	1	F=10.579
	LPS	0.683799	0.511549	0.628889
	FMN30	1.05522	1.16057	1.44055
	GW+FMN30	0.710013	0.790245	0.931625
	GW	0.409148	0.630374	0.795658
Fig6E	Control	104.125	107.829	88.0469	F=22.148
	LPS	55.9991	48.3601	56.1185
	FMN30	110.196	142.868	116.47
	WY+FMN30	128.951	107.311	110.876
	WY	112.313	108.533	91.7709
	GW+FMN30	50.4569	61.7363	65.8064
	GW	50.441	68.0265	60.4989
Fig6G CD68	Control	1	1	1	F=10.920
	LPS	1.65641	1.78049	2.21653
	Mino	1.22398	1.29739	1.45795
	FMN30	1.07015	1.36378	1.56216
	WY+FMN30	1.11063	1.16956	1.60954
	WY	0.63518	0.947731	1.4032
Fig6G CD06	Control	1	1	1	F=6.708
	LPS	0.701575	0.502843	0.631322
	Mino	0.937035	0.896293	1.2362
	FMN30	0.935561	1.09683	1.25297
	WY+FMN30	1.02199	1.05776	0.949956
	WY	0.923743	1.02096	0.867703
Fig6G NLRP3	Control	1	1	1	F=12.596
	LPS	2.92763	2.40751	2.61141
	Mino	1.76093	1.64987	1.85351
	FMN30	1.91811	1.42937	1.83893
	WY+FMN30	1.44239	1.71649	1.95621
	WY	1.02689	1.67723	1.86176
Fig6I CD68	Control	1	1	1	F=7.394
	LPS	1.47294	1.43792	1.59751
	Mino	0.7877	0.959085	1.09785
	FMN30	1.03052	0.799833	0.704106
	GW+FMN30	1.59931	1.29219	1.20171
	GW	1.32165	1.61196	1.07424
Fig6I CD06	Control	1	1	1	F=15.160
	LPS	0.63393	0.58705	0.563516
	Mino	1.0505	1.21498	0.926215
	FMN30	1.09309	1.29381	0.925376
	GW+FMN30	0.514262	0.776394	0.46807
	GW	0.464112	0.590157	0.446806
Fig6I NLRP3	Control	1	1	1	F=12.117
	LPS	1.82069	2.02388	2.42508
	Mino	1.08273	0.724301	1.21301
	FMN30	0.956755	1.01325	1.23577
	GW+FMN30	1.43668	1.71773	2.01549
	GW	1.4404	1.71347	2.01396
Fig7B	Control	77.3913	69.5402	68.2119	73.7705	76.7544	65.4135	79.6512	67.7966	F=18.382
	LPS	60.4839	51.9231	56.6038	60.9091	60.8696	53.5354	60.9091	62.2642
	WY	72.7848	83.0827	62.6016	67.7686	61.9048	72.561	71.6129	74.026
	FMN40	65	71.0938	83.1169	80.6867	74.1259	76.6082	72.8	70.4762
	GW+FMN40	54.2857	54.5455	51.7241	43.6782	61.9403	64.1221	50.9615	59.375
Fig7C	Control	26.94	65.38	35.94	37.62	30.13	61.44	50.44	28.87	F=12.059
	LPS	53.94	102.62	47.31	75.13	93.56	129	143.19	142.06
	WY	48.41	56.56	30.65	30	41.41	49.43	32.16	43.15
	FMN40	55.76	54.06	27.01	41.88	37.01	34.77	33.51	64.66
	GW+FMN40	86.09	79.06	79.56	62.94	73.07	49.14	97.58	64.19
Fig7D	Control	1719.02	2287.18	2364.45	1939.34	1722.77	1520.28	2264.73	2247.19	F=0.167
	LPS	1509.73	1911.69	2584.65	1847.38	1858.53	2252.5	1661.21	1763.45
	WY	1770.53	2422.71	1807.22	1874.36	1780.01	1847.85	1955.17	2377.13
	FMN40	1902.34	1846.6	1717.66	1901.05	1920.59	2506.92	2186.3	1969.51
	GW+FMN40	1712.33	1755.49	2122.99	1760.44	2298.94	2012	1762.03	1935.09
Fig7E	Control	597.35	509.43	489.61	367.17	516.65	514.33	380.4	709.02	F=7.946
	LPS	399.81	209.15	376.87	135.89	191.72	331.7	182.59	248.39
	WY	409.13	741.84	646.75	456.65	434.56	282.64	458.63	286.97
	FMN40	219.07	584.29	442.15	695.29	465.64	525.9	623.75	294.13
	GW+FMN40	305.37	338.41	249.56	223.1	259.31	190.6	317.61	248.73
Fig7F	Control	30.06	53.19	48.94	29.94	45	22.13	32.13	37.44	F=6.579
	LPS	27.56	8.44	19.25	18.56	26.38	24.25	7.31	19.56
	WY	19.87	27.69	67.81	38.19	38.38	29.19	20.69	48.37
	FMN40	62.25	39.69	47.75	30.31	54.75	27.62	42.63	32.69
	GW+FMN40	25.69	19.75	20.75	29.25	30.19	19.69	22.13	21.94
Fig7J IL1β	Control	1	1	1	F=15.622
	LPS	1.53207	1.65733	1.62314
	WY	0.791202	1.01939	1.10948
	FMN40	0.808224	1.07778	0.758691
	GW+FMN40	1.55649	1.41944	1.19852
Fig7J TNFα	Control	1	1	1	F=20.541
	LPS	1.7078	1.91415	1.91133
	WY	1.13674	1.36059	1.19
	FMN40	1.07569	0.988312	1.03557
	GW+FMN40	1.39397	1.1901	1.66777
Fig7J IL10	Control	1	1	1	F=25.741
	LPS	0.580088	0.678002	0.663765
	WY	1.08908	1.06562	0.977112
	FMN40	1.01925	1.25015	1.12633
	GW+FMN40	0.62263	0.706169	0.459812
Fig8B	Control	0.5	0.75	0.6	F=16.772
	LPS	0.333333	0.25	0.25
	WY	0.75	0.6	0.75
	FMN40	0.75	0.6	0.666667
	GW+FMN40	0.4	0.25	0.25
Fig8D	Control	0.6	0.666667	0.5	F=11.342
	LPS	0.25	0.333333	0.333333
	WY	0.5	0.666667	0.5
	FMN40	0.666667	0.5	0.666667
	GW+FMN40	0.333333	0.333333	0.2
Fig8F SQSTM1	Control	1	1	1	F=82.182
	LPS	1.57902	1.64873	1.57547
	WY	1.09356	1.03812	1.1604
	FMN40	0.979982	1.08087	1.05016
	GW+FMN40	1.50249	1.38442	1.37315
Fig8F LC3II/I	Control	1	1	1	F=113.270
	LPS	0.75125	0.706492	0.761737
	WY	1.25845	1.33875	1.28204
	FMN40	1.16234	1.21865	1.13677
	GW+FMN40	0.755922	0.751373	0.852456
Fig8J	Control	0.333333	0.333333	0.2	F=22.155
	LPS	0.666667	0.714286	0.6
	WY	0.2	0.25	0.333333
	FMN40	0.333333	0.25	0.333333
	GW+FMN40	0.5	0.666667	0.666667
Fig8K	Control	0.25	0.333333	0.363636	F=34.690
	LPS	0.75	0.727273	0.666667
	WY	0.285714	0.428571	0.375
	FMN40	0.25	0.285714	0.333333
	GW+FMN40	0.7	0.571429	0.692308
Fig8L	Control	0.666667	0.6	0.5	F=16.713
	LPS	0.25	0.2	0.333333
	WY	0.5	0.6	0.5
	FMN40	0.666667	0.5	0.5
	GW+FMN40	0.285714	0.142857	0.166667
Fig8N NLRP3	Control	1	1	1	F=172.049
	LPS	1.55167	1.53427	1.59763
	WY	0.969771	0.972068	1.04603
	FMN40	0.991787	1.03836	1.12583
	GW+FMN40	1.67134	1.63155	1.5978
Fig8N CD68	Control	1	1	1	F=8.659
	LPS	1.88736	1.59842	1.32458
	WY	1.09854	0.796356	0.939644
	FMN40	1.2219	1.01072	0.69842
	GW+FMN40	1.90514	1.6141	1.44889
Fig8N CD206	Control	1	1	1	F=20.120
	LPS	0.637412	0.76947	0.688411
	WY	1.06604	1.27265	1.12942
	FMN40	1.16391	1.3832	1.15399
	GW+FMN40	0.624983	0.819598	0.57001
